# Supplementary material for: Heightened circulating levels of antimicrobial peptides in tuberculosis—Diabetes co-morbidity and reversal upon treatment
Source: PLoS One. 2017 Sep 14;12(9):e0184753. doi: 10.1371/journal.pone.0184753 (PMC5599016; doi:10.1371/journal.pone.0184753)
Supplement: S1 File — (XLSX) [file pone.0184753.s001.xlsx]

## Sheet: Sheet1
	Figure 1		LL-37					HBD2					HNP 1-3					Granulysin
		PTB-DM	PTB	LTB	NTB		PTB-DM	PTB	LTB	NTB		PTB-DM	PTB	LTB	NTB		PTB-DM	PTB	LTB	NTB
		3.512	2.529	0.233933	0.135287		94.573	282.077	4.028	7.202		10.481	9.789	3.602	1.523		16.203	268.983	107.214	117.454
		7.823	0.741	0.476773	0.133344		59.313	144.82	75.062	4.48516		10.108	16.854	2.5	6.058		18.5	173.289	170.3	656.32
		4.831	1.891	1.1592	1.1592		147.694	48.667	44.4272	7.47512		6.824	9.525	4.266	2.063		19.058	168.655	278.579	320.712
		7.052	1.495	0.143186	0.120394		197.447	105.19	72.8308	14.4554		5.068	8.983	1.25	7.611		22.914	14.999	142.14	818.836
		7.51	2.988	0.378715	0.130656		36.202	116.212	5.5082	0.624		61.995	32.653	4.048	2.97		62.53	57.545	165.735	393.534
		2	1.091	0.129252	0.209357		13.136	7.027	16.5166	1.10672		66.381	16.422	40	1.73		23.291	159.902	105.45	100
		2.896	1.243	0.137992	0.160845		2038.04	43.055	28.622	7.62092		1.25	7.279	30	0.694		25.811	28.189	126.298	200.708
		4.663	0.965	0.854557	0.135287		2059.07	37.106	45.8392	10.2538		1.25	30.147	4.684	4.594		21.799	174.234	115.673	352.946
		5.145	1.18	0.705836	0.221367		15	230.868	46.2698	3.05256		15.136	17.053	3.423	4.227		17.282	286.19	181.575	475.034
		2.892	1.522	2.46519	0.118873		15	63.88	7.5076	5.5902		9.339	20.331	5.034	1.747		48.243	182.97	527.318	130.924
		5.17	2.023	0.293679	0.120826		21.475	11.793	8.5538	2.04688		1.25	16.764	2.5	0.84		61.055	87.289	34.658	185.806
		5.645	1.13	0.126708	0.262201		91.169	59.84	3.12	0.4866		6.232	11.25	3.06	1.601		113.212	388.941	179.806	285.425
		5.386	1.789	0.194117	0.221367		25	37.106	22.4258	2.16376		1.25	3.751	3.929	9.702		15.625	281.898	254.449	135.439
		5.935	0.802	0.203374	0.234172		25	186.604	46.6584	9.04772		22.878	32.224	2.594	5.964		16.364	19.887	485.269	120.632
		4.991	1.515	0.11861	0.262201		32.365	93.2	19.94	2.34776		13.836	16.25	5	3.309		17.386	15.389	358.257	296.527
		4.945	1.065	0.117427	0.169042		17.269	42.097	35.8504	4.3734		13.514	15.492	2.687	0.701		18.372	114.821	11.589	303.114
		2.481	0.119	0.187674	0.11861		22.482	57.921	43.2824	1.11692		18.168	6.232	1.037	1.023		16.102	409.884	18.419	305.081
		4.034	2	1.68939	0.117427		21.222	34.729	41.7706	9.90804		26.728	6.25	4.026	1.763		21.137	127.394	44.358	180.58
		3.353	1.904	0.157076	0.129252		24.144	5.038	5.7124	2.12852		1.25	6.25	5	2.227		20.041	153.309	296.886	199.716
		1.516	1.253	0.169042	0.140612		262.51	10.925	3.12	0.624		25.662	8.77	2.489	2.131		32.428	56.549	327.169	194.013
		3.661	3.956	0.135287	0.160845		298.922	6.401	3.12	6.98728		16.583	1.25	1.896	1.169		41.983	15.174	166.891	164.66
		4.776	1.472	0.129252	0.14664		307.807	103.616	11.7988	0.624		12.376	26.281	2.25	2.506		19.166	113.018	397.159	216.433
		6.84	2.237	0.118873	0.153381		49.17	12.439	3.12	5.68704		33.16	2.25	6	1.005		106.692	38.495	282.799	467.013
		5.136	1.508	0.130656	0.117427		131.646	29.686	3.12	6.31616		18.205	11.057	4.273	4.335		417.713	50.07	237.922	245.442
		3.594	2.545	0.153381	0.14664		81.064	53.003	13.7838	16.3078		10.009	7.105	3.932	1.409		36.846	56.656	272.854	257.036
		3.156	1.502	0.14664	0.130656		101.18	44.395	4.7564	0.624		35.52	19.443	3.399	0.651		93.961	97.108	31.835	365.197
		2.741	0.432	0.198129	0.187674		25	4.039	3.12	10.3968		59.506	14.709	4.9	16.399		34.633	46.188	327.731	146.234
		3.598	2.394	0.126708	0.120394		110.973	14.069	21.867	7.99732		46.438	24.168	3.893	1.42		18.564	96.565	232.499	415.428
		2.216	1.425	0.129252	0.187674		200.122	10.487	3.12	9.76732		19.253	25.46	3.294	2.313		15.883	116.095	262.478	209.157
		2.027	1.555	0.320479	0.198129		123.614	12.152	42.6084	16.9977		1.25	4.25	3.674	0.832		26.66	78.277	277.202	168.562
		4.043	0.731				25	1.986				2.992	2.25				207.45	168.185
		3.415	1.492				57.458	18.897				1.774	5				426.445	82.158
		2.703	0.889				26	72.786				2.259	2.5				246.484	205.623
		2.046	2.129				278.483	6.164				1.195	4.732				188.919	239.982
		3.056	1.517				26	1.794				2.126	5.896				160.828	420.832
		4.684	3.036				262.608	7.721				1.926	1.25				146.178	372.717
		5.531	0.551				239.696	63.687				2.311	3.758				52.388	206.45
		5.994	1				26	7.95				3.181	3.315				59.556	262.203
		3.19	0.242				463.016	88.598				1.67	4.449				63.564	465.1
		4.63	0.279				36.28	7.874				1.397	2.665				14.807	186.151
		2.828	0.089				37.83	11.793				2.135	2.5				10.596	142.293
		5.922	0.097				49.845	174.246				1.991	3.524				10.023	288.767
		3.133	0.155				84.232	12.795				3.541	5				16.834	402.635
		5.583	1				129.109	88.332				1.606	2.5				43.366	331.612
	Figure 2A	LL-37				HBD2				HNP 1-3				Granulysin
		Bilateral	Unilateral			Bilateral	Unilateral			Bilateral	Unilateral			Bilateral	Unilateral
		5.645	3.512			13.136	94.573			1.73	1.523			13.136	94.573
		5.386	1.517			2038.04	59.313			0.694	6.058			3.614	59.313
		4.945	0.551			17.269	147.694			0.701	2.063			17.269	147.694
		5.136	0.242			262.51	197.447			2.131	7.611			22.482	197.447
		4.776	0.089			307.807	36.202			2.506	2.97			21.222	36.202
		3.156	0.097			101.18	2059.07			0.651	4.594			101.18	2059.07
		2.216	0.155			200.122	15			2.313	4.227			200.122	15
		3.056	2.892			26	15			2.126	1.747			26	15
		3.19	5.17			463.016	21.475			9.702	0.84			463.016	21.475
		5.922	2			49.845	91.169			5.964	1.601			49.845	91.169
		3.133	2.896			84.232	25			3.541	1.67			84.232	25
		5.583	5.935			129.109	25			1.606	1.991			129.109	25
			4.991				32.365				3.309				32.365
			2.481				22.482				1.023				307.807
			4.034				21.222				1.763				2038.04
			3.353				24.144				2.227				24.144
			3.661				298.922				1.169				298.922
			1				49.17				1.005				49.17
			1.516				131.646				4.335				131.646
			3.594				81.064				1.409				81.064
			2.741				25				16.399				25
			3.598				110.973				1.42				110.973
			2.027				3.614				0.832				262.51
			4.043				25				2.992				25
			3.415				57.458				1.774				57.458
			2.703				26				2.259				26
			2.046				4.039				1.195				4.039
			1.904				14.069				1.926				14.069
			1.253				10.487				2.311				10.487
			1.472				26				3.181				26
			0.432				36.28				1.397				36.28
			2.828				37.83				2.135				37.83
			0.741
	Figure 2B	LL-37				HBD2				HNP 1-3				Granulysin
		Cavity	No cavity			Cavity	No cavity			Cavity	No cavity			Cavity	No cavity
		7.823	3.512			59.313	94.573			6.058	1.523			20.632	656.32
		7.052	4.831			197.447	147.694			7.611	2.063			467.013	320.712
		5.645	7.51			91.169	36.202			1.601	2.97			100	393.534
		4.945	2			17.269	13.136			0.701	1.73			303.114	818.836
		4.034	2.896			21.222	6.164			1.763	0.694			180.58	200.708
		3.415	4.663			57.458	1.794			1.774	4.594			426.445	352.946
		2.703	5.145			26	15			2.259	4.227			246.484	475.034
		5.994	2.892			26	15			3.181	1.747			262.203	130.924
		2.828	5.17			37.83	21.475			2.135	0.84			142.293	185.806
		5.922	0.965			49.845	25			1.991	9.702			288.767	135.439
			1.13			129.109	25			1.606	5.964			331.612	285.425
			4.991				32.365				3.309				296.527
			2.481				22.482				1.023				305.081
			3.353				24.144				2.227				199.716
			1.516				262.51				2.131				194.013
			3.661				5.038				1.169				164.66
			1.515				6.401				2.506				216.433
			0.119				49.17				1.005				17.454
			1.904				131.646				4.335				245.442
			3.594				81.064				1.409				257.036
			3.156				101.18				0.651				365.197
			2.741				25				16.399				146.234
			3.598				110.973				1.42				415.428
			2.216				200.122				2.313				209.157
			2.027				3.614				0.832				168.562
			4.043				25				2.992				207.45
			2.046				278.483				1.195				188.919
			3.056				26				2.126				160.828
			4.684				262.608				1.926				146.178
			5.531				239.696				2.311				206.45
			3.19				463.016				1.67				465.1
			4.63				36.28				1.397				186.151
			3.133				84.232				3.541				402.635
	Figure 2C	LL-37				HBD2				HNP 1-3				Granulysin
		1+	2+	3+		1+	2+	3+		1+	2+	3+		1+	2+	3+
		3.512	7.052	4.831		32.365	197.447	147.694		1.523	7.611	2.063		17.454	818.836	320.712
		1.516	2.896	5.645		59.313	37.83	91.169		6.058	0.694	1.601		100	200.708	285.425
		5.145	4.663	5.17		15	13.136	2038.04		4.227	4.594	2.135		475.034	352.946	142.293
		2.892	4.945	5.386		15	17.269	2059.07		1.747	0.701	1.73		130.924	303.114	656.32
		2.828	3.353	4.991		21.475	24.144	131.646		0.84	2.227	3.309		185.806	199.716	296.527
		2	3.661	4.034		25	36.202	94.573		9.702	1.169	1.763		135.439	164.66	180.58
		5.136	2.741	7.51		21.222	25	463.016		4.335	16.399	2.97		245.442	146.234	393.534
		4.043	5.531	6.84		25	239.696	298.922		2.992	2.311	1.005		207.45	206.45	467.013
		3.415	5.994	3.156		57.458	26	101.18		1.774	3.181	0.651		426.445	262.203	365.197
		2.703	3.19	2.481		26	49.17	22.482		2.259	1.67	1.023		246.484	465.1	305.081
		4.63	5.583	3.598		36.28	129.109	110.973		1.397	1.606	1.42		186.151	331.612	415.428
		2.046	2.216	5.922		49.845	200.122	278.483		1.991	2.313	1.195		288.767	209.157	188.919
		3.133	2.027	3.056		84.232	3.614	26		3.541	0.832	2.126		20.632	168.562	160.828
				4.684				262.608				1.926				146.178
				7.823				262.51				2.131				194.013
				3.594				81.064				1.409				257.036
				5.935				25				5.964				402.635
				4.776				307.807				2.506				216.433
	Figure 3A	LL-37				HBD2				HNP 1-3				Granulysin
		Bilateral	Unilateral			Bilateral	Unilateral			Bilateral	Unilateral			Bilateral	Unilateral
		2.529	2.988			282.077	6.164			3.602	2.5			282.077	6.164
		1.891	1.243			48.667	1.794			4.266	4.048			48.667	1.794
		1.495	1.18			105.19	43.055			1.25	30			105.19	43.055
		1.091	1.522			7.027	230.868			40	3.423			7.027	230.868
		0.965	2.023			37.106	63.88			4.684	5.034			37.106	239.696
		1.13	0.119			59.84	11.793			3.06	2.5			59.84	144.82
		1.789	3.956			37.106	57.921			3.929	1.037			37.106	116.212
		0.802	2.237			186.604	6.401			2.594	1.896			186.604	6.401
		1.515	1.508			93.2	12.439			5	6			93.2	12.439
		1.065	2.545			42.097	29.686			2.687	4.273			42.097	103.616
		2	1.502			34.729	53.003			4.026	3.932			34.729	278.483
		4.684	1.555			5.038	44.395			5	3.399			5.038	262.608
		5.531	0.731			10.925	12.152			2.489	3.674			10.925	12.152
		5.994	1.492			103.616	1.986			2.25	2.25			29.686	1.986
		4.63	0.889			278.483	18.897			4.9	5			53.003	18.897
		2.394	3.036			262.608	72.786			3.893	2.5			44.395	72.786
		1.425	1			239.696	7.721			3.294	1.25			63.88	7.721
		2.129	0.279			144.82	7.95			4.732	3.315			11.793	7.95
		7.823				116.212	7.874			5.896	2.665			57.921	7.874
		4.831				63.687				3.758				63.687
		7.052				88.598				4.449				88.598
		7.51				11.793				2.5				11.793
		4.663				174.246				3.524				174.246
		5.145				12.795				5				12.795
		6.84				88.332				2.5				88.332
	Figure 3B	LL-37				HBD2				HNP 1-3				Granulysin
		Cavity	No cavity			Cavity	No cavity			Cavity	No cavity			Cavity	No cavity
		5.583	2.529			37.106	282.077			4.684	3.602			115.673	107.214
		4.776	0.741			59.84	144.82			3.06	2.5			170.3	779.806
		6.84	1.891			93.2	48.667			5	4.266			168.185	420.832
		5.136	1.495			57.921	105.19			1.037	1.25			254.449	142.14
		5.386	2.988			298.922	116.212			5	4.048			296.886	165.735
		5.935	1.091			307.807	7.027			1.896	40			166.891	605.45
		3.956	1.243			29.686	43.055			4.273	30			82.158	237.922
		1.508	1.18			2038.04	230.868			4.732	3.423			126.298	181.575
		2.129	1.522			2059.07	63.88			5.896	5.034			8.419	527.318
		1.517	2.023			88.332	11.793			2.5	2.5			278.579	4.658
		1	1.789				37.106				3.929				3.366
			0.802				186.604				2.594				239.982
			1.065				42.097				2.687				11.589
			2				34.729				4.026				4.358
			1.253				10.925				2.489				327.169
			1.472				103.616				2.25				397.159
			2.237				12.439				6				282.799
			2.545				53.003				3.932				272.854
			1.502				44.395				3.399				31.835
			0.432				4.039				4.9				327.731
			2.394				14.069				3.893				232.499
			1.425				10.487				3.294				262.478
			1.555				12.152				3.674				277.202
			0.731				1.986				2.25				358.257
			1.492				18.897				5
			0.889				72.786				2.5				205.623
			3.036				7.721				1.25				372.717
			0.551				63.687				3.758				2.388
			1				7.95				3.315				9.556
			0.242				88.598				4.449				3.564
			0.279				7.874				2.665				14.807
			0.089				11.793				2.5				10.596
			0.097				174.246				3.524				10.023
			0.155				12.795				5				16.834
	Figure 3C	LL-37				HBD2				HNP 1-3				Granulysin
		1+	2+	3+		1+	2+	3+		1+	2+	3+		1+	2+	3+
		0.279	0.965	2.545		7.874	37.106	53.003		3.602	4.684	3.932		107.214	115.673	272.854
		0.741	2.023	2		11.793	11.793	282.077		2.5	2.5	2.665		170.3	4.658	527.318
		1.891	1.904	2.529		48.667	5.038	59.84		4.266	5	2.5		278.579	296.886	779.806
		1.495	0.155	2.988		4.039	6.401	37.106		1.25	1.896	3.524		142.14	166.891	254.449
		0.089	1.508	3.956		1.986	29.686	230.868		4.048	4.273	5		165.735	237.922	16.834
		1.091	2.394	1		7.027	14.069	88.332		40	3.893	2.5		605.45	232.499	3.366
		1.243	1.425	1.472		43.055	10.487	103.616		30	3.294	2.25		126.298	262.478	397.159
		1.18	1.555	2.237		12.795	12.152	12.439		3.423	3.674	6		181.575	277.202	282.799
		1.522	1.517	1.502		63.88	186.604	44.395		5.034	5.896	3.399		14.807	420.832	31.835
		1.13	3.036	0.432		144.82	93.2	42.097		3.06	1.25	4.9		10.596	372.717	327.731
		1.789	0.551	0.731		174.246	63.687	57.921		3.929	3.758	2.25		10.023	2.388	168.185
		0.802	1	1.492		1.794	7.95	18.897		2.594	3.315	5		485.269	9.556	82.158
		1.515	0.242	0.889		7.721	88.598	72.786		5	4.449	2.5		358.257	3.564	205.623
		1.065		2.129		105.19		6.164		2.687		4.732		11.589		239.982
		0.119				116.212				1.037				8.419
		0.097				34.729				4.026				4.358
		1.253				10.925				2.489				327.169
	Figure 4A	LL-37				HBD2				HNP 1-3				Granulysin
		HbA1C	LL-37			HbA1C	HBD2			HbA1C	HNP 1-3			HbA1C	Granulysin
		9.2	3.512			9.2	94.573			9.2	10.481			9.2	16.203
		12.3	7.823			12.3	59.313			12.3	10.108			12.3	18.5
		9	4.831			9	147.694			9	6.824			9	19.058
		15.6	7.052			15.6	197.447			15.6	5.068			15.6	22.914
		11	7.51			11	36.202			11	61.995			11	62.53
		15.2	2			15.2	13.136			15.2	66.381			15.2	23.291
		14.6	2.896			14.6	2038.04			14.6	1.25			14.6	25.811
		7.5	4.663			7.5	2059.07			7.5	1.25			7.5	21.799
		9.7	5.145			9.7	15			9.7	15.136			9.7	17.282
		12.2	2.892			12.2	15			12.2	9.339			12.2	48.243
		13.4	5.17			13.4	21.475			13.4	1.25			13.4	61.055
		6.5	5.645			6.5	91.169			6.5	6.232			6.5	113.212
		8.9	5.386			8.9	25			8.9	1.25			8.9	15.625
		10.2	5.935			10.2	25			10.2	22.878			10.2	16.364
		6.4	4.991			6.4	32.365			6.4	13.836			6.4	17.386
		7.8	4.945			7.8	17.269			7.8	13.514			7.8	18.372
		13.4	2.481			13.4	22.482			13.4	18.168			13.4	16.102
		10.9	4.034			10.9	21.222			10.9	26.728			10.9	21.137
		6.9	3.353			6.9	24.144			6.9	1.25			6.9	20.041
		9.4	1.516			9.4	262.51			9.4	25.662			9.4	32.428
		8.1	3.661			8.1	298.922			8.1	16.583			8.1	41.983
		12.2	4.776			12.2	307.807			12.2	12.376			12.2	19.166
		7.5	6.84			7.5	49.17			7.5	33.16			7.5	106.692
		12.8	5.136			12.8	131.646			12.8	18.205			12.8	417.713
		7.8	3.594			7.8	81.064			7.8	10.009			7.8	36.846
		7.1	3.156			7.1	101.18			7.1	35.52			7.1	93.961
		6.6	2.741			6.6	25			6.6	59.506			6.6	34.633
		6.5	3.598			6.5	110.973			6.5	46.438			6.5	18.564
		8.1	2.216			8.1	200.122			8.1	19.253			8.1	15.883
		10.5	2.027			10.5	123.614			10.5	1.25			10.5	26.66
		15.6	4.043			15.6	25			15.6	2.992			15.6	207.45
		8.6	3.415			8.6	57.458			8.6	1.774			8.6	426.445
		8.3	2.703			8.3	26			8.3	2.259			8.3	246.484
		10.6	2.046			10.6	278.483			10.6	1.195			10.6	188.919
		8.7	3.056			8.7	26			8.7	2.126			8.7	160.828
		6.5	4.684			6.5	262.608			6.5	1.926			6.5	146.178
		7.2	5.531			7.2	239.696			7.2	2.311			7.2	52.388
		7.7	5.994			7.7	26			7.7	3.181			7.7	59.556
		7.3	3.19			7.3	463.016			7.3	1.67			7.3	63.564
		10.6	4.63			10.6	36.28			10.6	1.397			10.6	14.807
		7.8	2.828			7.8	37.83			7.8	2.135			7.8	10.596
		9.3	5.922			9.3	49.845			9.3	1.991			9.3	10.023
		6.5	3.133			6.5	84.232			6.5	3.541			6.5	16.834
		7.1	5.583			7.1	129.109			7.1	1.606			7.1	43.366
		5.6	2.529			5.6	282.077			5.6	9.789			5.6	268.983
		5.4	0.741			5.4	144.82			5.4	16.854			5.4	173.289
		5.4	1.891			5.4	48.667			5.4	9.525			5.4	168.655
		5.1	1.495			5.1	105.19			5.1	8.983			5.1	14.999
		5.7	2.988			5.7	116.212			5.7	32.653			5.7	57.545
		5.2	1.091			5.2	7.027			5.2	16.422			5.2	159.902
		5.7	1.243			5.7	43.055			5.7	7.279			5.7	28.189
		5.3	0.965			5.3	37.106			5.3	30.147			5.3	174.234
		5.4	1.18			5.4	230.868			5.4	17.053			5.4	286.19
		5.6	1.522			5.6	63.88			5.6	20.331			5.6	182.97
		5.4	2.023			5.4	11.793			5.4	16.764			5.4	87.289
		5.6	1.13			5.6	59.84			5.6	11.25			5.6	388.941
		6	1.789			6	37.106			6	3.751			6	281.898
		6.6	0.802			6.6	186.604			6.6	32.224			6.6	19.887
		5.9	1.515			5.9	93.2			5.9	16.25			5.9	15.389
		5.6	1.065			5.6	42.097			5.6	15.492			5.6	114.821
		5	0.119			5	57.921			5	6.232			5	409.884
		5.7	2			5.7	34.729			5.7	6.25			5.7	127.394
		5.7	1.904			5.7	5.038			5.7	6.25			5.7	153.309
		5.8	1.253			5.8	10.925			5.8	8.77			5.8	56.549
		5.5	3.956			5.5	6.401			5.5	1.25			5.5	15.174
		5.6	1.472			5.6	103.616			5.6	26.281			5.6	113.018
		5.8	2.237			5.8	12.439			5.8	2.25			5.8	38.495
		6.5	1.508			6.5	29.686			6.5	11.057			6.5	50.07
		6.1	2.545			6.1	53.003			6.1	7.105			6.1	56.656
		6	1.502			6	44.395			6	19.443			6	97.108
		5.8	0.432			5.8	4.039			5.8	14.709			5.8	46.188
		5.9	2.394			5.9	14.069			5.9	24.168			5.9	96.565
		6.1	1.425			6.1	10.487			6.1	25.46			6.1	116.095
		5.4	1.555			5.4	12.152			5.4	4.25			5.4	78.277
		6.1	0.731			6.1	1.986			6.1	2.25			6.1	168.185
		5.5	1.492			5.5	18.897			5.5	5			5.5	82.158
		5.7	0.889			5.7	72.786			5.7	2.5			5.7	205.623
		5.1	2.129			5.1	6.164			5.1	4.732			5.1	239.982
		5.3	1.517			5.3	1.794			5.3	5.896			5.3	420.832
		5.4	3.036			5.4	7.721			5.4	1.25			5.4	372.717
		5.4	0.551			5.4	63.687			5.4	3.758			5.4	206.45
		5.9	1			5.9	7.95			5.9	3.315			5.9	262.203
		5.8	0.242			5.8	88.598			5.8	4.449			5.8	465.1
		5.4	0.279			5.4	7.874			5.4	2.665			5.4	186.151
		5.9	0.089			5.9	11.793			5.9	2.5			5.9	142.293
		4.2	0.097			4.2	174.246			4.2	3.524			4.2	288.767
		5.2	0.155			5.2	12.795			5.2	5			5.2	402.635
		6.1	1			6.1	88.332			6.1	2.5			6.1	331.612
	Figure 4B	LL-37				HBD2				HNP 1-3				Granulysin
		HbA1C	LL-37			HbA1C	HBD2			HbA1C	HNP 1-3			HbA1C	Granulysin
		9.6	0.951			9.6	376.48			9.6	10.06			9.6	280.119
		8.5	3.673			8.5	8.62			8.5	30.246			8.5	110.551
		10.2	3.202			10.2	70.537			10.2	17.462			10.2	157.738
		12.3	2.496			12.3	59.165			12.3	10.368			12.3	305.343
		7.1	2.534			7.1	114.132			7.1	56.84			7.1	135.714
		8.7	0.767			8.7	4.444			8.7	2.66			8.7	178.177
		8.7	1.616			8.7	16			8.7	24.047			8.7	122.374
		10.8	2.68			10.8	25			10.8	30.189			10.8	189.727
		11.3	4.424			11.3	6092.91			11.3	22.648			11.3	188.572
		7.7	2.064			7.7	51.195			7.7	7.628			7.7	130.265
		11.7	4.163			11.7	40.447			11.7	6.339			11.7	154.152
		13.8	6.08			13.8	26			13.8	2.979			13.8	305.934
		11.7	2.496			11.7	30			11.7	51.787			11.7	155.272
		12.9	2.094			12.9	439.725			12.9	61.836			12.9	208.215
		7.6	1.734			7.6	146.198			7.6	24.381			7.6	133.015
		5.8	1.66			5.8	36			5.8	7.901			5.8	59.436
		9.1	2.105			9.1	19			9.1	4.517			9.1	211.517
		10.7	2.896			10.7	14.326			10.7	7.649			10.7	105.994
		12.5	1.801			12.5	25			12.5	10.007			12.5	111.746
		15	2			15	10.105			15	27.258			15	75.081
		13	1.319			13	106.327			13	3.084			13	111.094
		13.5	2.752			13.5	30.383			13.5	16.66			13.5	97.5
		17.7	2.87			17.7	10.396			17.7	4.483			17.7	135.163
		16.2	3.287			16.2	15			16.2	10.712			16.2	114.085
		7.2	1.727			7.2	39.218			7.2	6.504			7.2	189.265
		10.6	2.995			10.6	31			10.6	11.114			10.6	127.301
		10.1	4.902			10.1	22			10.1	24.389			10.1	266.585
		9.4	3.003			9.4	23			9.4	3.461			9.4	215.721
		4.8	2.451			4.8	3.245			4.8	10.201			4.8	303.9
		9	1.572			9	26.764			9	2.086			9	143.18
		8.1	2.62			8.1	1.506			8.1	2.417			8.1	152.643
		6.7	1.586			6.7	168.709			6.7	11.033			6.7	214.416
		7.7	1.453			7.7	36.046			7.7	1.997			7.7	178.921
		12.2	2.474			12.2	24			12.2	9.336			12.2	201.527
		6.5	2.09			6.5	75.028			6.5	4.838			6.5	349.341
		7.7	2.892			7.7	182.512			7.7	1.797			7.7	136.928
		11	2.98			11	15			11	816.557			11	820.883
		10.3	3.454			10.3	19			10.3	752.245			10.3	557.077
		12.1	1.968			12.1	9.121			12.1	12.056			12.1	58.408
		6.9	3.403			6.9	7.185			6.9	9.487			6.9	146.957
		7.1	3.384			7.1	73.703			7.1	10.637			7.1	100.851
		11.1	3.144			11.1	35.501			11.1	30.485			11.1	137.204
		10.3	0.89			10.3	500			10.3	1347.21			10.3	291.927
		6.6	3.512			6.6	85.854			6.6	17.551			6.6	56
		5.56	0.896			5.56	100.008			5.56	7.348			5.56	1125.67
		5.7	0.608			5.7	123.423			5.7	4.996			5.7	88.725
		5.5	0.744			5.5	36.785			5.5	5.965			5.5	17.53
		5.63	1.138			5.63	14.35			5.63	4.504			5.63	95.79
		5.13	1.329			5.13	42.481			5.13	6.266			5.13	131.827
		5.5	0.899			5.5	46.309			5.5	8.454			5.5	56.822
		5.13	0.687			5.13	19.1			5.13	5.092			5.13	125.326
		5.06	0.428			5.06	17.054			5.06	6.333			5.06	130.914
		5.57	0.621			5.57	103.753			5.57	5.624			5.57	144.059
		5.15	1.111			5.15	15			5.15	7.028			5.15	309.352
		5.92	1.35			5.92	13.505			5.92	5.936			5.92	73.601
		5.86	0.588			5.86	10.706			5.86	8.481			5.86	392.125
		6.02	0.593			6.02	110.912			6.02	9.465			6.02	361.812
		5.87	0.702			5.87	82.714			5.87	4.667			5.87	473.886
		5.58	1.043			5.58	28.709			5.58	6.06			5.58	251.092
		6.24	0.662			6.24	16.297			6.24	6.991			6.24	441.8
		6.04	0.428			6.04	6.006			6.04	5.438			6.04	311.484
		5.93	0.767			5.93	4.956			5.93	6.833			5.93	167.844
		5.61	0.634			5.61	10.706			5.61	5.594			5.61	453.146
		6.16	0.964			6.16	11.432			6.16	10.44			6.16	270.193
		5.36	1.262			5.36	9.899			5.36	6.83			5.36	167.163
		4.78	0.58			4.78	400.201			4.78	3.562			4.78	350.933
		5.81	0.684			5.81	33.569			5.81	5.141			5.81	136.212
		5.53	1.13			5.53	4.543			5.53	7.696			5.53	72.035
		5.76	0.912			5.76	9.306			5.76	3.617			5.76	277.891
		5.52	0.728			5.52	13.151			5.52	2.346			5.52	388.98
		5.99	0.715			5.99	20.45			5.99	3.586			5.99	440.556
		6.06	1.285			6.06	11.793			6.06	6.016			6.06	305.651
		5.89	0.357			5.89	210.348			5.89	2.5			5.89	461.434
		5.92	1.198			5.92	10.34			5.92	6.617			5.92	218.066
		5.27	0.631			5.27	11.215			5.27	4.458			5.27	148.977
		5.6	0.51			5.6	28.318			5.6	4.837			5.6	122.224
		6.06	0.808			6.06	21.389			6.06	3.283			6.06	66.345
		5.22	0.398			5.22	29.491			5.22	5.612			5.22	335.868
		5.88	1.506			5.88	177.97			5.88	6.438			5.88	505.267
		5.84	3.186			5.84	5.766			5.84	4.916			5.84	206.405
		5.66	13.026			5.66	41.714			5.66	6.41			5.66	818.42
		5.75	13.003			5.75	130.969			5.75	7.684			5.75	91.567
		5.97	0.211			5.97	18.012			5.97	4.677			5.97	3.712
		5.44	0.671			5.44	11.865			5.44	5.622			5.44	5.411
		5.62	0.411			5.62	112.37			5.62	4.612			5.62	16.941
		5.82	0.232			5.82	76.949			5.82	6.231			5.82	4.059
		6.17	14.782			6.17	9.306			6.17	6.569			6.17	319.337
		5.97	0.216			5.97	111.675			5.97	4.841			5.97	3.218
	Figure 4C	LL-37				HBD2				HNP 1-3				Granulysin
		FBG	LL-37			FBG	HBD2			FBG	HNP 1-3			FBG	Granulysin
		212	3.512			212	94.573			212	10.481			212	16.203
		128	7.823			128	59.313			128	10.108			128	18.5
		368	4.831			368	147.694			368	6.824			368	19.058
		295	7.052			295	197.447			295	5.068			295	22.914
		222	7.51			222	36.202			222	61.995			222	62.53
		186	2			186	13.136			186	66.381			186	23.291
		111	2.896			111	2038.04			111	1.25			111	25.811
		157	4.663			157	2059.07			157	1.25			157	21.799
		417	5.145			417	15			417	15.136			417	17.282
		130	2.892			130	15			130	9.339			130	48.243
		219	5.17			219	21.475			219	1.25			219	61.055
		323	5.645			323	91.169			323	6.232			323	113.212
		90	5.386			90	25			90	1.25			90	15.625
		255	5.935			255	25			255	22.878			255	16.364
		133	4.991			133	32.365			133	13.836			133	17.386
		128	4.945			128	17.269			128	13.514			128	18.372
		132	2.481			132	22.482			132	18.168			132	16.102
		49	4.034			49	21.222			49	26.728			49	21.137
		152	3.353			152	24.144			152	1.25			152	20.041
		243	1.516			243	262.51			243	25.662			243	32.428
		294	3.661			294	298.922			294	16.583			294	41.983
		272	4.776			272	307.807			272	12.376			272	19.166
		153	6.84			153	49.17			153	33.16			153	106.692
		304	5.136			304	131.646			304	18.205			304	417.713
		157	3.594			157	81.064			157	10.009			157	36.846
		209	3.156			209	101.18			209	35.52			209	93.961
		177	2.741			177	25			177	59.506			177	34.633
		158	3.598			158	110.973			158	46.438			158	18.564
		35	2.216			35	200.122			35	19.253			35	15.883
		221	2.027			221	123.614			221	1.25			221	26.66
		355	4.043			355	25			355	2.992			355	207.45
		244	3.415			244	57.458			244	1.774			244	426.445
		196	2.703			196	26			196	2.259			196	246.484
		125	2.046			125	278.483			125	1.195			125	188.919
		200	3.056			200	26			200	2.126			200	160.828
		211	4.684			211	262.608			211	1.926			211	146.178
		98	5.531			98	239.696			98	2.311			98	52.388
		126	5.994			126	26			126	3.181			126	59.556
		74	3.19			74	463.016			74	1.67			74	63.564
		157	4.63			157	36.28			157	1.397			157	14.807
		62	2.828			62	37.83			62	2.135			62	10.596
		377	5.922			377	49.845			377	1.991			377	10.023
		99	3.133			99	84.232			99	3.541			99	16.834
		199	5.583			199	129.109			199	1.606			199	43.366
		89	2.529			89	282.077			89	9.789			89	268.983
		103	0.741			103	144.82			103	16.854			103	173.289
		95	1.891			95	48.667			95	9.525			95	168.655
		83	1.495			83	105.19			83	8.983			83	14.999
		98	2.988			98	116.212			98	32.653			98	57.545
		81	1.091			81	7.027			81	16.422			81	159.902
		101	1.243			101	43.055			101	7.279			101	28.189
		91	0.965			91	37.106			91	30.147			91	174.234
		82	1.18			82	230.868			82	17.053			82	286.19
		101	1.522			101	63.88			101	20.331			101	182.97
		91	2.023			91	11.793			91	16.764			91	87.289
		98	1.13			98	59.84			98	11.25			98	388.941
		73	1.789			73	37.106			73	3.751			73	281.898
		101	0.802			101	186.604			101	32.224			101	19.887
		85	1.515			85	93.2			85	16.25			85	15.389
		95	1.065			95	42.097			95	15.492			95	114.821
		90	0.119			90	57.921			90	6.232			90	409.884
		98	2			98	34.729			98	6.25			98	127.394
		92	1.904			92	5.038			92	6.25			92	153.309
		99	1.253			99	10.925			99	8.77			99	56.549
		97	3.956			97	6.401			97	1.25			97	15.174
		76	1.472			76	103.616			76	26.281			76	113.018
		99	2.237			99	12.439			99	2.25			99	38.495
		79	1.508			79	29.686			79	11.057			79	50.07
		112	2.545			112	53.003			112	7.105			112	56.656
		93	1.502			93	44.395			93	19.443			93	97.108
		79	0.432			79	4.039			79	14.709			79	46.188
		94	2.394			94	14.069			94	24.168			94	96.565
		93	1.425			93	10.487			93	25.46			93	116.095
		90	1.555			90	12.152			90	4.25			90	78.277
		88	0.731			88	1.986			88	2.25			88	168.185
		109	1.492			109	18.897			109	5			109	82.158
		90	0.889			90	72.786			90	2.5			90	205.623
		81	2.129			81	6.164			81	4.732			81	239.982
		92	1.517			92	1.794			92	5.896			92	420.832
		88	3.036			88	7.721			88	1.25			88	372.717
		92	0.551			92	63.687			92	3.758			92	206.45
		85	1			85	7.95			85	3.315			85	262.203
		97	0.242			97	88.598			97	4.449			97	465.1
		93	0.279			93	7.874			93	2.665			93	186.151
		90	0.089			90	11.793			90	2.5			90	142.293
		76	0.097			76	174.246			76	3.524			76	288.767
		99	0.155			99	12.795			99	5			99	402.635
		81	1			81	88.332			81	2.5			81	331.612
	Figure 5A	LL-37				HBD2				HNP 1-3				Granulysin
		Pre-T	Post-T			Pre-T	Post-T			Pre-T	Post-T			Pre-T	Post-T
		3.512	0.951			94.573	36.48			10.481	10.06			16.203	280.119
		7.823	3.673			59.313	8.62			10.108	30.246			18.5	110.551
		4.831	3.202			147.694	70.537			6.824	17.462			19.058	157.738
		7.052	2.496			197.447	59.165			5.068	10.368			22.914	305.343
		7.51	2.534			36.202	114.132			61.995	56.84			62.53	135.714
		2	0.767			13.136	4.444			66.381	2.66			23.291	178.177
		2.896	1.616			238.043	16			1.25	24.047			25.811	122.374
		4.663	2.68			259.072	25			1.25	30.189			21.799	189.727
		5.145	4.424			15	9.907			15.136	22.648			17.282	188.572
		2.892	2.064			15	51.195			9.339	7.628			48.243	130.265
		5.17	4.163			21.475	40.447			1.25	6.339			61.055	154.152
		5.645	6.08			91.169	26			6.232	2.979			113.212	305.934
		5.386	2.496			25	30			1.25	51.787			15.625	155.272
		5.935	2.094			25	39.725			22.878	61.836			16.364	208.215
		4.991	1.734			32.365	146.198			13.836	24.381			17.386	133.015
		4.945	1.66			17.269	36			13.514	7.901			18.372	59.436
		2.481	2.105			22.482	19			18.168	4.517			16.102	211.517
		4.034	2.896			21.222	14.326			26.728	7.649			21.137	105.994
		3.353	1.801			24.144	25			1.25	10.007			20.041	111.746
		1.516	2			262.51	10.105			25.662	27.258			32.428	75.081
		3.661	1.319			298.922	106.327			16.583	3.084			41.983	111.094
		4.776	2.752			307.807	30.383			12.376	16.66			19.166	97.5
		6.84	2.87			49.17	10.396			33.16	4.483			106.692	135.163
		5.136	3.287			131.646	15			18.205	10.712			417.713	114.085
		3.594	1.727			81.064	39.218			10.009	6.504			36.846	189.265
		3.156	2.995			101.18	31			35.52	11.114			93.961	127.301
		2.741	4.902			25	22			59.506	24.389			34.633	266.585
		3.598	3.003			110.973	23			46.438	3.461			18.564	215.721
		2.216	2.451			20.122	3.245			19.253	10.201			15.883	303.9
		2.027	1.572			33.614	26.764			1.25	2.086			26.66	143.18
		4.043	2.62			25	1.506			2.992	2.417			207.45	152.643
		3.415	1.586			57.458	168.709			1.774	11.033			426.445	214.416
		2.703	1.453			26	36.046			2.259	1.997			246.484	178.921
		2.046	2.474			278.483	24			1.195	9.336			188.919	201.527
		3.056	2.09			26	75.028			2.126	4.838			160.828	349.341
		4.684	2.892			262.608	182.512			1.926	1.797			146.178	136.928
		5.531	2.98			239.696	15			2.311	816.557			52.388	220.883
		5.994	3.454			26	19			3.181	752.245			59.556	257.077
		3.19	1.968			463.016	9.121			1.67	12.056			63.564	58.408
		4.63	3.403			36.28	7.185			1.397	9.487			14.807	146.957
		2.828	3.384			37.83	73.703			2.135	10.637			10.596	100.851
		5.922	3.144			49.845	35.501			1.991	30.485			10.023	137.204
		3.133	0.89			84.232	500			3.541	1347.21			16.834	291.927
		5.583	3.512			129.109	85.854			1.606	17.551			43.366	56
	Figure 5B	LL-37				HBD2				HNP 1-3				Granulysin
		Pre-T	Post-T			Pre-T	Post-T			Pre-T	Post-T			Pre-T	Post-T
		2.529	0.896			282.077	100.008			9.789	7.348			268.983	1125.67
		0.741	0.608			144.82	123.423			16.854	4.996			173.289	88.725
		1.891	0.744			48.667	36.785			9.525	5.965			168.655	17.53
		1.495	1.138			105.19	14.35			8.983	4.504			14.999	95.79
		2.988	1.329			116.212	42.481			32.653	6.266			57.545	131.827
		1.091	0.899			7.027	46.309			16.422	8.454			159.902	56.822
		1.243	0.687			43.055	19.1			7.279	5.092			28.189	125.326
		0.965	0.428			37.106	17.054			30.147	6.333			174.234	130.914
		1.18	0.621			230.868	103.753			17.053	5.624			286.19	144.059
		1.522	1.111			63.88	15			20.331	7.028			182.97	309.352
		2.023	1.35			11.793	13.505			16.764	5.936			87.289	73.601
		1.13	0.588			59.84	10.706			11.25	8.481			388.941	392.125
		1.789	0.593			37.106	110.912			3.751	9.465			281.898	361.812
		0.802	0.702			186.604	82.714			32.224	4.667			19.887	473.886
		1.515	1.043			93.2	28.709			16.25	6.06			15.389	251.092
		1.065	0.662			42.097	16.297			15.492	6.991			114.821	441.8
		0.119	0.428			57.921	6.006			6.232	5.438			409.884	311.484
		2	0.767			34.729	4.956			6.25	6.833			127.394	167.844
		1.904	0.634			5.038	10.706			6.25	5.594			153.309	453.146
		1.253	0.964			10.925	11.432			8.77	10.44			56.549	270.193
		3.956	1.262			6.401	9.899			1.25	6.83			15.174	167.163
		1.472	0.58			103.616	50.201			26.281	2.562			113.018	350.933
		2.237	0.684			12.439	33.569			2.25	5.141			38.495	136.212
		1.508	1.13			29.686	4.543			11.057	7.696			50.07	72.035
		2.545	0.912			53.003	9.306			7.105	3.617			56.656	277.891
		1.502	0.728			44.395	13.151			19.443	2.346			97.108	388.98
		0.432	0.715			4.039	20.45			14.709	3.586			46.188	440.556
		2.394	1.285			14.069	11.793			24.168	6.016			96.565	305.651
		1.425	0.357			10.487	20.348			25.46	2.5			116.095	461.434
		1.555	1.198			12.152	10.34			4.25	6.617			78.277	218.066
		0.731	0.631			1.986	11.215			2.25	4.458			168.185	148.977
		1.492	0.51			18.897	28.318			5	4.837			82.158	122.224
		0.889	0.808			72.786	21.389			2.5	3.283			205.623	66.345
		2.129	0.398			6.164	29.491			4.732	5.612			239.982	335.868
		1.517	1.506			1.794	1.97			5.896	5.438			420.832	505.267
		3.036	3.186			7.721	5.766			1.25	4.916			372.717	206.405
		0.551	1.026			63.687	41.714			3.758	6.41			206.45	818.42
		1	1.003			7.95	10.969			3.315	7.684			262.203	91.567
		0.242	0.211			88.598	18.012			4.449	4.677			465.1	3.712
		0.279	0.671			7.874	11.865			2.665	5.622			186.151	5.411
		0.089	0.411			11.793	112.37			2.5	4.612			142.293	16.941
		0.097	0.232			174.246	76.949			3.524	6.231			288.767	4.059
		0.155	1.782			12.795	9.306			5	6.569			402.635	319.337
		1	0.216			88.332	111.675			2.5	4.841			331.612	3.218
